# Supplementary material for: Inhibition of BET bromodomain-dependent XIAP and FLIP expression sensitizes KRAS-mutated NSCLC to pro-apoptotic agents
Source: Cell Death Dis. 2016 Sep 8;7(9):e2365–. doi: 10.1038/cddis.2016.271 (PMC5059870; doi:10.1038/cddis.2016.271)
Supplement: Supplementary Table 1 [file cddis2016271x7.xls]

## Sheet: Chip Buffers
Lysis Buffer1:		Sonication Buffer high salt: (WB3)
50 mM HEPES [pH 7.3]		50 mM Tris-HCl [pH 7.5]
140 mM NaCl		500 mM NaCl
1 mM EDTA		1 mM EDTA
10% glycerol		1 mM EGTA
0.5% NP-40		1% Triton X-100
0.25% Triton X-100		0.1% SDS
+Protease Inhibitors complete		0.1% Na-deoxycholate (w/v)
		+Protease Inhibitors complete
Washing Nuclei Buffer:
10 mM Tris-HCl [pH 8.0]		Li Washing Buffer: (WB4)
200 mM NaCl		20 mM Tris [pH 8.0]
1 mM EDTA [pH 8.0]		1 mM EDTA
0.5 mM EGTA [pH 8.0]).		250 mM LiCl
		0.5% NP-40
		0.5% Na-deoxycholate
Sonication Buffer: (WB1-2)		Washing Buffer: (WB5)
50 mM Tris-HCl [pH 7.5]		10 mM Tris-HCl [pH7.5]
140 mM NaCl		0.1 mM EDTA
1 mM EDTA
1 mM EGTA
1% Triton X-100
0.1% SDS
0.1% Na-deoxycholate (w/v)		Elution Buffer-CHIP:
+Protease Inhibitors complete		50 mM Tris-HCL [pH 8.0]
		10 mM EDTA
		1% SDS
		TE Buffer:
		10 mM Tris-HCL [pH 8.0]
		1 mM EDTA
