# Supplementary material for: Inhibition of BET bromodomain-dependent XIAP and FLIP expression sensitizes KRAS-mutated NSCLC to pro-apoptotic agents
Source: Cell Death Dis. 2016 Sep 8;7(9):e2365–. doi: 10.1038/cddis.2016.271 (PMC5059870; doi:10.1038/cddis.2016.271)
Supplement: Supplementary Table 2 [file cddis2016271x8.xls]

## Sheet: sig diff exp genes DV90
significantly (FDR < 10E-4) differentially expressed genes (log2 fold change ± 0.5)	DV90 NSCLC cells log(2) fold change to DMSO control
gene symbols	JQ1 IC50 4h	JQ1 IC90 4h	JQ1 IC50 24h	JQ1 IC90 24h
LINC01419 : RP11-51M18.1	1.49757	1.69528	2.32728	3.06783
DHRS2	1.41907	1.82698	1.71234	2.24373
ITGA2	0.500348	0.533459	0.693285	0.995326
DGCR2	0.427371	0.569899	0.69295	0.881232
AHR	0.289127	0.416249	0.557227	0.782055
DCXR	0.188956	0.27951	0.607111	1.07144
B2M	0.177324	0.324596	0.596438	0.944148
MYBL2	0.0202009	0.00175133	-0.677453	-1.33836
IPO11	-0.0169296	-0.14238	-0.550231	-0.857407
SAP25 : LRCH4	-0.0345192	-0.216059	-1.12365	-2.08186
SPR	-0.301957	-0.296498	-0.531649	-0.880993
ACSL5	-0.3148	-0.0291213	-1.92222	-2.76717
HK2	-0.331804	-0.247848	-0.712747	-0.838244
ZBTB2	-0.464392	-0.599605	-0.593248	-1.52672
SLC43A3	-0.540794	-0.66369	-1.06587	-1.92804
FAM27E2 : FAM27E3 : FAM27E4P	-1.09563	-0.996574	-0.888331	-1.65817
TXNIP	0.794062	1.09549	1.65513	2.1854
NCOA3	0.454712	0.58708	0.621729	0.819111
ANAPC16	0.269311	0.357735	0.599211	0.65261
AGMAT	0.21562	0.0533297	-2.48611	-3.48638
RRS1	-0.899359	-1.26297	-0.58287	-0.884567
SLFN5	2.4641	2.89895	2.33569	2.91012
MIR3143	1.87328	2.30052	2.22491	3.57751
KRCC1	1.50583	1.73501	1.51162	1.78784
SMIM14	0.951578	0.744932	1.15532	2.05913
KCTD13	0.902053	1.04464	0.635767	0.72532
ADARB1	0.798653	0.860573	0.726758	1.39119
RHOB	0.743961	1.05358	0.61042	1.16649
CTTNBP2NL	0.638784	0.521407	0.645391	0.737998
JUNB	0.612504	0.948322	0.963358	1.81372
RIPK1	0.608402	0.6503	0.607613	0.780377
MCL1	0.589551	0.730267	0.601621	0.778998
GTF2B	0.580571	0.858276	0.605133	0.989481
PNRC1	0.523229	0.648888	1.01955	1.46024
CCNDBP1	0.503734	0.416638	0.654903	1.09924
ZER1	0.485017	0.646439	1.26347	1.82683
PPP1R15A	0.469905	0.584169	0.913946	2.21332
TM7SF2	0.469324	0.648476	0.749371	1.14357
MIDN	0.452013	0.863335	0.519623	0.819386
CDKN1B	0.446136	0.5019	0.709585	0.867373
HIST1H3H : HIST1H3A : HIST1H3D : HIST1H3C : HIST1H3E : HIST1H3I : HIST1H3G : HIST1H3J : HIST1H3B : HIST1H3F	0.40734	1.21629	2.21179	3.14492
MMP24-AS1	0.39578	0.436516	1.00408	1.4659
PTPRG	0.28699	0.509824	0.82569	0.767712
FUCA1	0.259253	0.364615	0.753278	1.2053
SNHG12 : SNORA44 : SNORA61 : SNORA16A	0.258102	0.585433	0.907436	2.28219
GDE1	0.23219	0.230706	0.557496	0.83673
gene symbols	JQ1 IC50 4h	JQ1 IC90 4h	JQ1 IC50 24h	JQ1 IC90 24h
NCOA5	0.231262	0.158838	0.674769	0.68105
PRAF2 : WDR45	0.207827	0.0741061	1.14895	1.57257
TMEM2	0.128821	0.250255	0.986001	1.10939
H3F3A : H3F3AP4 : H3F3B : H3F3AP6 : RP11-349N19.2	0.0602488	0.137952	0.505996	0.617496
GINS1	-0.0584467	-0.03591	-0.675349	-1.32594
LOC101927501 : RP3-326I13.1	-0.0957579	-0.320554	-1.24923	-1.64957
SCFD2	-0.167804	-0.205878	-0.854004	-1.50281
TRMT1	-0.191983	-0.177245	-0.599054	-1.038
PPID	-0.265913	-0.317353	-0.625039	-0.535387
SCARB1	-0.269367	-0.197955	-0.78983	-1.03502
CIRH1A	-0.286063	-0.30992	-0.665922	-1.01668
SRM	-0.291157	-0.279613	-0.699588	-1.05478
DDX21	-0.323486	-0.309578	-0.508032	-0.67929
LTV1	-0.325284	-0.73015	-0.604802	-0.971583
ANKRD13B	-0.33682	-0.256241	-1.04232	-1.38291
TFB2M	-0.370551	-0.584789	-0.659847	-1.05452
NIP7	-0.404025	-0.363357	-0.676504	-0.817628
TIMM21	-0.40461	-0.521435	-0.958899	-1.56783
MMACHC	-0.459904	-0.82677	-1.06113	-1.7562
TCOF1	-0.460727	-0.664511	-0.68524	-1.49081
PAK1IP1	-0.475402	-0.507501	-0.937667	-1.19795
SUPV3L1	-0.477337	-0.6719	-0.648792	-0.753362
MCRS1	-0.519768	-0.627367	-0.561604	-0.645116
MGME1	-0.520877	-0.831026	-0.513646	-1.00742
MRM1	-0.549464	-0.778255	-0.798412	-1.75572
SUV39H1	-0.555286	-1.31022	-0.81252	-1.80348
C15orf41	-0.566467	-0.55211	-0.8226	-1.58666
PPIL1	-0.574581	-0.861318	-0.914261	-1.65204
MYBBP1A	-0.600017	-0.582642	-0.847349	-1.37837
ISG20L2	-0.701903	-0.724817	-0.60222	-1.0019
TLR3	-0.736868	-1.20801	-1.822	-2.73844
E2F2	-0.742168	-1.17395	-1.30466	-2.66122
DHODH	-0.782638	-0.695142	-1.07522	-1.85706
URB2	-0.791287	-0.944991	-0.897666	-1.44716
ZNF485	-0.979563	-0.919856	-0.745006	-1.11682
RGS16	-1.1191	-0.781618	-1.11902	-0.601995
MYC	-1.32154	-1.43876	-0.985827	-1.51242
HNF1A	-1.80439	-2.50211	-1.59016	-2.98745
MAP2	0.392872	0.622623	1.75216	1.99355
LOC100507639 : RP11-362F19.1	2.5265	3.44047	1.92096	2.9199
ARHGDIG	2.02699	2.29386	1.86204	1.94778
ASB16-AS1	1.31192	1.46506	1.16101	1.56928
HIST2H4B : HIST2H4A : HIST1H4I : HIST1H4A : HIST1H4D : HIST1H4F : HIST1H4K : HIST1H4J : HIST1H4C : HIST1H4H : HIST1H4B : HIST1H4E : HIST1H4L : HIST4H4	1.20992	1.7083	1.14842	1.73941
LINC00355	1.14422	1.70923	1.35692	1.95472
ZSWIM6	1.07548	1.39255	0.882527	1.22655
CHCHD7	0.80824	1.03446	0.7463	1.41668
CITED2	0.692883	0.806869	0.864477	1.32117
HIST1H4H	0.665685	1.09768	1.24149	2.71872
HIST1H2BF	0.65998	1.13007	1.12336	2.73388
gene symbols	JQ1 IC50 4h	JQ1 IC90 4h	JQ1 IC50 24h	JQ1 IC90 24h
SAT1	0.625613	0.931138	0.963254	1.45361
PNPLA8	0.570698	0.627075	0.908448	1.32264
SNORA57 : METTL12	0.509055	0.914064	0.973998	2.23378
ATRX	0.468815	0.603893	0.885294	1.1488
KLHL24	0.381223	0.57649	0.925728	1.47123
RNU12	0.305216	0.809471	1.20852	2.48472
APPBP2	0.298763	0.229862	0.853941	0.910541
SDC4 : ROS1	0.291249	0.684322	1.25034	2.90515
USP11	0.177584	0.361	1.05658	1.23528
CTSB	0.12799	0.168904	0.674619	0.758186
LIN9	-0.0469652	-0.412542	-0.902938	-1.55716
TNF	-0.0547547	0.358508	1.62552	3.02357
IFRD2	-0.0731185	-0.162713	-0.941065	-1.52088
FAM98C	-0.129288	-0.209592	-0.941139	-1.59096
GINS3	-0.23736	-0.379854	-0.550497	-1.05928
RP11-85M11.2 : LOC101928430	-0.249669	-0.46603	-1.77457	-2.49299
FAM189B	-0.254121	-0.303499	-0.776271	-1.03637
ERI2	-0.31507	-0.861005	-0.635078	-1.0377
DIMT1	-0.338493	-0.286136	-0.858021	-0.80979
SASS6	-0.344349	-0.970857	-0.543007	-1.3652
TTC27	-0.357584	-0.274001	-0.610859	-1.03526
TRIP13	-0.439821	-0.528247	-0.613788	-1.12444
TIMM9	-0.442751	-0.824057	-0.724443	-1.08985
YARS2	-0.523697	-0.665017	-0.62124	-0.746203
DHX37	-0.540003	-0.944095	-0.914382	-0.990608
TRIB3	-0.543654	-0.980311	-1.10964	-1.35897
SLC5A6	-0.62117	-0.44797	-0.611264	-0.955146
TOE1	-0.666572	-0.860786	-0.516843	-1.10906
ZMYND8	-0.713312	-0.975836	-0.609728	-1.64763
ZNF584	-0.716928	-0.959999	-0.968978	-1.44568
NLE1	-0.753806	-0.938498	-0.701985	-1.10953
SLC1A3	-0.768073	-0.897546	-1.52366	-2.17076
DFFB	-0.781566	-0.98865	-1.29798	-1.98657
DPH2	-0.786988	-0.570282	-0.639887	-1.32326
COA7 : SELRC1	-0.79286	-0.938977	-0.681746	-1.05157
CFLAR	-0.936321	-1.3606	-0.669568	-1.04677
C2orf88	-0.974479	-1.45239	-0.922245	-1.2459
DIEXF	-1.03646	-1.38216	-0.775054	-1.07254
GCNT4	-1.17867	-1.73888	-0.809727	-1.63629
ZNF689	-1.22445	-2.3708	-0.881033	-1.97959
LINC01207 : RP11-294O2.2	-1.2371	-1.84782	-1.77546	-2.5213
TRIM47	-1.27852	-1.32774	-1.33142	-1.56407
FAM109B	-1.28486	-1.71377	-0.819732	-1.96242
ERN2	-1.58661	-1.11861	-2.03595	-2.41371
TFAP4	-1.64705	-1.81144	-0.657965	-1.48832
PLD6 : FLCN : RP11-45M22.4	-1.74887	-1.98726	-1.42147	-1.455
CTD-2538C1.2	1.8078	2.42834	2.49397	3.08183
HIST1H2BD	1.54085	1.95424	2.62679	3.45809
AMIGO3 : GMPPB	0.437215	1.00326	1.4595	2.00661
gene symbols	JQ1 IC50 4h	JQ1 IC90 4h	JQ1 IC50 24h	JQ1 IC90 24h
RNU6-118P	2.09331	2.59049	0.858677	1.38271
EGR1	1.64288	2.04892	1.50777	2.4955
LOC101929761 : RP11-195F19.9 : LOC730098	1.52529	1.59707	1.00927	1.12079
HIST2H2BE	1.52366	1.49938	1.28345	1.98879
VN2R19P	1.50537	2.30466	1.07115	1.79212
IRF7	1.42907	1.71545	1.02219	1.74546
HIST1H2AI : HIST1H2AK : HIST1H2AL : HIST1H2AM : HIST1H2AG : HIST1H2AH	1.39003	1.85564	2.47108	3.88376
SERTAD1	1.2212	1.64164	0.613524	1.16058
RGS2	0.958424	1.1741	1.01996	1.51757
LOC151121 : AC079586.1	0.949096	1.47555	2.37032	2.23869
MDM2	0.879151	1.01214	0.538236	0.612641
TNRC6C	0.810548	1.04829	0.600075	0.563545
ZNF280C	0.809146	1.07152	0.826441	0.93225
ZFYVE1	0.767271	0.935257	0.926644	1.27752
RP11-158A14.1	0.754272	1.17229	2.02584	2.6607
LOC93622 : AC093323.3	0.734275	1.3178	1.20499	1.77974
ZYG11B	0.730102	0.77397	0.720636	1.10778
GADD45B	0.706403	1.20157	0.6521	1.41831
HIST1H3A	0.687327	1.20672	1.77503	3.4409
RP11-11N5.1	0.613566	0.853836	0.623525	0.960595
IER2	0.606127	0.964513	0.571262	1.1466
RNU1-122P	0.583873	1.03199	1.06746	2.75771
DYRK1B	0.583317	-0.117321	1.66858	1.82323
SEMA5A	0.570216	0.650677	1.55185	1.73142
FAM149B1	0.565434	0.652526	0.978985	1.45534
TERF2IP	0.527567	0.679904	0.634618	0.96503
ELMO2	0.52445	0.495779	0.596897	0.648157
RETSAT	0.50389	0.716498	0.776686	1.24234
ARRDC4	0.46682	0.730614	0.662095	1.26166
LCOR	0.462132	0.32827	0.554552	0.582231
NEU1	0.438979	0.578354	0.996055	1.29794
ARHGEF18 : CTD-2207O23.3	0.431545	0.556057	0.673024	0.816018
SNX1	0.412923	0.333992	0.834142	0.894429
NFKBIZ	0.397124	0.498138	1.75589	2.84027
FAM89B : SSSCA1	0.392469	0.43849	0.874267	1.42005
RSPH3	0.387295	0.423955	1.1797	1.51135
CPT2	0.386499	0.507042	0.637154	0.830917
HEATR5A : RP11-176H8.1	0.385926	0.537672	0.544651	0.866279
ORMDL2	0.3285	0.470016	0.693303	0.915282
HIF1AN	0.325678	0.357013	0.592462	0.772263
WDR44	0.321284	0.266265	0.727236	1.2232
ALDH6A1	0.268363	0.427527	0.693045	1.08834
JAK1	0.246914	0.532932	0.640365	1.09845
RHPN2	0.150219	0.268057	0.537457	0.630819
TNFAIP3	0.105407	0.491693	1.81151	3.48086
CDH17	0.0386036	0.0487356	-0.501446	-1.01759
VSIG1	-0.0301229	0.00914755	-3.77473	-5.47431
IARS	-0.0622675	-0.0796274	-0.562885	-0.8253
SCARA3	-0.08289	0.073387	-1.16171	-2.86112
gene symbols	JQ1 IC50 4h	JQ1 IC90 4h	JQ1 IC50 24h	JQ1 IC90 24h
DNA2	-0.106344	-0.444901	-0.532384	-1.5626
EXOSC8	-0.112067	-0.279871	-0.652576	-1.05934
XPO5	-0.147808	-0.124565	-0.515494	-0.760999
ALYREF	-0.154583	-0.31432	-0.632989	-0.99078
TOMM40	-0.162908	-0.288643	-0.501257	-0.926216
APOBEC3C	-0.178853	-0.136793	-0.527847	-1.82596
GPRC5B	-0.229949	-0.656515	-0.769865	-2.20499
DDX54	-0.236897	-0.183369	-0.539446	-0.808752
PPIF	-0.243337	-0.260825	-0.528787	-0.703517
SLC29A1	-0.261411	-0.166412	-0.809895	-1.47844
LTBR	-0.261593	-0.478658	-0.526456	-0.831937
KAT2A	-0.272737	-0.337127	-0.699557	-1.26822
ANKRD45	-0.275976	-0.511316	-0.588395	-2.0538
ANK1	-0.305694	-0.331996	-1.03233	-2.4862
STEAP3	-0.30719	-0.252637	-0.797072	-1.10864
SLC44A5	-0.309517	-0.354403	-1.10231	-2.5793
RPA2	-0.313981	-0.359461	-0.502856	-0.806248
XYLB	-0.3166	-0.150259	-0.575712	-1.27728
QRSL1	-0.322153	-0.84763	-0.5175	-0.68005
NDC1	-0.333285	-0.387362	-0.593658	-0.943962
MCM2	-0.39779	-0.429041	-0.509994	-1.22154
RAC3	-0.409657	-0.347126	-1.32232	-1.92922
HSD3B7	-0.411638	-0.304543	-1.7483	-2.83452
CDCA7	-0.424121	-0.646167	-0.505776	-1.6479
PRMT5	-0.440744	-0.38667	-0.828116	-0.995653
LINC00665	-0.445494	-0.596349	-0.531746	-0.864739
MOB3B	-0.45363	-0.669884	-0.983293	-2.10338
PES1	-0.473302	-0.575305	-0.571844	-0.793506
E2F8	-0.477375	-0.825435	-0.788098	-1.75197
TMC7	-0.554908	-0.860414	-0.616533	-1.4514
RRP1	-0.561918	-0.569763	-0.658511	-1.03502
POP1	-0.613691	-0.666846	-0.720826	-0.936055
NAA25	-0.629882	-0.748055	-0.590019	-0.797254
BCL2	-0.656057	-0.76362	-0.615615	-1.1859
TRIP6 : MIR6875	-0.671127	-0.880464	-0.952713	-2.31881
CBS	-0.680387	-0.696707	-1.47035	-2.22134
MLKL	-0.725431	-0.958764	-1.38006	-2.45621
SMYD5	-0.734972	-0.866818	-0.907162	-1.30084
LOC100507437 : RP11-521B24.3	-0.742094	-1.15862	-0.829046	-1.61685
ZNF618	-0.745432	-0.767413	-1.29966	-1.83574
CHST3	-0.755142	-1.48334	-0.76137	-1.44985
SPHK1	-0.765267	-0.738055	-0.88626	-1.29497
SMAGP	-0.801601	-1.06804	-0.782709	-1.41153
FUT4	-0.808062	-1.51918	-0.673333	-1.06095
PPRC1	-0.826829	-0.945357	-0.600861	-1.00778
DENND2D	-0.87827	-1.13009	-0.885634	-1.12258
OTOP2	-0.878308	-0.715855	-2.22097	-3.50202
NCR3LG1	-0.88857	-1.11679	-0.743456	-1.48857
TBC1D30	-1.0685	-1.44155	-0.893816	-1.75605
gene symbols	JQ1 IC50 4h	JQ1 IC90 4h	JQ1 IC50 24h	JQ1 IC90 24h
TMEM204	-1.16203	-1.17652	-2.8389	-3.36121
RP1-239B22.5	-1.16763	-1.22753	-1.52107	-1.25952
NIPAL4	-1.18592	-2.03642	-1.83394	-2.44308
TM4SF1	-1.28919	-1.25504	-2.54575	-3.05557
ZNF814	-1.3225	-1.70848	-0.88559	-2.06546
MTNR1A	-1.67018	-1.58671	-1.62757	-2.17611
NOP14-AS1	0.492937	0.722535	1.51543	2.30933
HIST1H2BG : HIST1H2BF : HIST1H2BE : HIST1H2BI : HIST1H2BC	2.54873	2.60839	1.07983	3.02047
HIST1H2BG : HIST1H2BJ	1.36047	1.82951	2.16563	3.64016
DUSP6	1.29632	1.5025	0.839915	1.09886
FAM214A : KIAA1370	1.11208	1.23895	0.767996	1.09323
ZNF75A : LOC102724873	1.1079	1.21629	0.73111	1.27879
LINC01193 : CT60	0.990053	1.22457	0.971993	1.28886
TUFT1	0.938668	1.20179	0.747676	1.14817
CSRNP2	0.828928	1.12984	0.620535	1.2815
EFR3B	0.722498	1.08524	1.01976	1.81838
TMEM175	0.710651	1.04599	0.640381	1.03342
C10orf12	0.665394	0.927627	0.664007	0.576888
LOC101930011 : LOC101930433 : RP11-20D14.6	0.652162	0.970703	1.52007	2.21333
HEXIM1	0.647997	1.05352	1.38486	1.66089
H1FX	0.521189	0.680972	0.689861	0.980319
NR4A1	0.439687	0.834718	1.08712	2.21984
CDC42BPB	0.39186	0.419625	0.693157	0.852862
AFF4	0.363478	0.584122	0.615083	0.907718
GATSL2	0.337017	0.488469	0.768367	0.85655
TTC19	0.331048	0.489442	0.504321	0.841381
BTG1 : C12orf79	0.326656	0.833225	0.518372	1.28564
AKAP13	0.314381	0.627882	0.585822	0.853094
OPTN	0.22992	0.334721	0.658449	1.2693
RALGAPA1 : RALGAPA1P	0.217925	0.329467	0.646751	0.784675
DAG1	0.183146	0.4061	0.565719	0.67411
TANGO2	0.177821	0.419509	0.653456	0.912592
CLSTN3	0.171296	0.289142	1.04064	1.27924
IL6ST	0.16064	0.249485	0.701673	0.985356
UNC13B	0.00483971	0.131695	0.682104	1.0883
NFKBIA	-0.0467789	0.0954706	1.40379	2.26711
PARP2	-0.196123	-0.756518	-0.620247	-0.984247
NABP2	-0.269151	-0.124636	-0.82786	-1.1737
TNFSF13 : TNFSF12-TNFSF13 : TNFSF12	-0.275392	-0.58546	-0.887337	-1.64492
DCTD	-0.289035	-0.33312	-0.559724	-0.551874
SLC25A15 : MIR621	-0.428339	-0.365577	-0.738095	-1.3661
NR2C2AP	-0.45076	-0.554275	-0.614637	-1.09915
AEN	-0.459698	-0.605588	-0.822813	-1.14744
WDR74	-0.472283	-0.405589	-0.736555	-0.851092
MAT1A	-0.495702	-0.409349	-2.63242	-3.42978
CLN3 : RP11-435I10.4	-0.511062	-0.329119	-0.864029	-1.71796
TBX20 : RP11-415I12.2	-0.518173	-0.509091	-0.675294	-0.97593
AMPD2	-0.532439	-0.782574	-0.702281	-1.00846
XAF1	-0.542511	-0.90271	-0.512565	-1.87918
gene symbols	JQ1 IC50 4h	JQ1 IC90 4h	JQ1 IC50 24h	JQ1 IC90 24h
INPP5D	-0.544214	-0.749938	-1.50173	-2.28957
PNO1	-0.611341	-0.55969	-0.784633	-0.860209
ST6GAL1	-0.667424	-0.852898	-1.44065	-1.77617
SLC14A1	-0.68494	-1.08981	-2.53525	-4.40926
LAD1	-0.705071	-0.605585	-0.972165	-2.27206
RNF125 : RP11-53I6.2	-0.705186	-1.01995	-0.784736	-1.29047
TRAF5	-0.74247	-1.25992	-0.654759	-1.23648
TOMM40L	-0.76004	-1.68896	-0.813248	-2.68756
METTL4	-0.762198	-1.52135	-0.537461	-1.35876
JPH1	-0.769041	-0.629274	-1.04479	-1.45371
DUS2	-0.823057	-1.28468	-0.963751	-1.42141
ARMC6	-0.863036	-0.767025	-0.790501	-1.42506
ZNF215	-0.892906	-1.00067	-0.512598	-1.02974
FASTKD1	-0.894758	-1.16922	-0.809006	-0.824821
QTRTD1	-0.8965	-1.03663	-0.552442	-1.09801
LINC01088 : RP11-438E5.1	-0.920393	-1.38563	-1.93726	-2.28964
LOC101927746 : RP11-132A1.4	-1.00805	-1.44806	-1.71242	-1.61862
JADE2 : PHF15	-1.08102	-1.55171	-0.628718	-1.74524
CD3EAP	-1.13101	-1.03858	-0.765925	-0.954912
GJB3	-1.38297	-2.25665	-2.18658	-3.0426
NR1D1	-1.4079	-1.53104	-1.08411	-0.928817
GPR110	-1.46187	-2.34666	-1.4932	-2.83424
TRPM6	-1.51641	-1.62418	-1.08749	-2.013
BCL6B	-1.65643	-1.78287	-2.11807	-2.91714
SOCS1	1.12219	1.5714	0.747345	1.93561
PCSK5	0.603183	0.409155	0.780774	1.0555
OR51E1	-1.87001	-2.03632	-3.59686	-3.05023
MIR4525	2.35404	2.68978	1.46429	2.098
LOC151121 : AC079586.1	1.57415	2.03412	0.816246	0.814529
BRD2	0.894298	1.07383	0.802762	1.12811
DUSP1	0.88066	1.12091	1.44231	2.36161
CIRBP	0.800227	0.923039	0.948251	1.30162
ARRDC3	0.799053	0.858693	0.552859	0.97552
ZFP36	0.788531	1.02228	0.754539	1.42427
CYP20A1	0.772442	0.889804	1.10394	1.57593
JUND	0.755804	1.19497	0.75803	1.34394
PARD6B	0.740066	0.550379	0.670437	0.721343
ZKSCAN1	0.703126	0.921096	0.640775	0.614223
ZC3H12A : MIR6732	0.687216	1.22	0.838456	2.02957
MYLIP	0.572275	1.11879	0.734526	0.898025
ID1	0.567553	0.658957	0.772139	0.816366
SIRT1	0.567246	0.752733	0.683414	0.992836
P2RX5-TAX1BP3 : TAX1BP3 : P2RX5 : RP11-48B14.2	0.544958	0.990378	0.959758	1.39855
TRIB1	0.523895	0.899079	0.847158	1.13078
BCL6	0.509685	0.818051	1.02206	1.01795
DYNLL2	0.482031	0.608913	0.527919	0.837373
H1F0	0.469649	0.667154	1.02384	1.47667
DLGAP4	0.419062	0.658367	0.634258	0.983393
EIF4EBP2	0.414609	0.496525	0.684599	0.846314
gene symbols	JQ1 IC50 4h	JQ1 IC90 4h	JQ1 IC50 24h	JQ1 IC90 24h
SYT11	0.384688	0.543238	1.02866	1.40455
PICALM	0.347607	0.331558	0.500032	0.747141
PNMA1	0.342661	0.365882	0.658747	0.867502
KIAA0319L	0.337988	0.337032	0.896028	1.03992
RABGAP1	0.329715	0.493095	1.03681	1.15918
SERPINB1	0.325486	0.394476	1.10111	1.41125
PINK1	0.30933	0.406619	0.84989	1.49656
MYL6	0.295481	0.449682	0.958636	1.19517
METTL14	0.241694	0.0147723	0.670222	0.744649
XPR1	0.187577	0.26582	0.579759	0.781058
NQO1	0.147675	0.120899	0.873489	1.1523
HIF1A	0.114769	0.0847889	0.500296	0.585355
NIPAL2	0.0133328	-0.171835	-1.27077	-1.62173
MUC1	0.00519772	0.0801895	1.06558	1.45263
MCM10	-0.0476557	-0.0889469	-0.893966	-1.82273
PIK3AP1	-0.105257	-0.0981699	-1.21065	-1.58519
MTHFD1L : LOC100996643 : LOC101928195	-0.17036	-0.306985	-0.978785	-1.33281
SLC38A5	-0.21525	-0.0911745	-1.36941	-2.93772
NUP88	-0.222673	-0.307744	-0.530117	-0.68333
LINC00152 : LOC101930489 : MIR4435-1HG	-0.230924	-0.35114	-1.03854	-1.57425
ABCF2	-0.242755	-0.235644	-0.567859	-0.832047
BRIX1	-0.31261	-0.358779	-0.681603	-1.03861
TANGO6	-0.399443	-0.512317	-1.11954	-1.57911
TACO1	-0.42522	-0.841753	-0.539062	-1.05055
SLC25A32	-0.432409	-0.54933	-0.833798	-0.842121
NME6	-0.445329	-1.06817	-0.599829	-0.817211
WDR4	-0.448758	-0.196004	-0.979372	-1.71439
MRTO4	-0.480083	-0.518065	-0.956696	-1.29561
RBM28	-0.484599	-0.388497	-0.510257	-0.678094
HPDL	-0.513716	-0.746929	-0.842639	-1.6046
MCAT	-0.547563	-0.405657	-0.605896	-0.878356
BUB1B : PAK6 : RP11-133K1.2	-0.548542	-0.868372	-0.504579	-0.929151
UTP15	-0.54859	-0.80644	-0.69635	-1.0032
POLR1E	-0.549432	-0.581158	-0.728423	-0.779204
WDR43	-0.563617	-0.674895	-0.631791	-0.74203
WDR3	-0.637825	-0.623389	-0.766474	-0.885342
LGALSL	-0.67401	-0.872842	-0.611645	-1.05117
SLC17A9	-0.752869	-0.670499	-1.5474	-2.05485
SLC7A6	-0.754155	-0.780278	-0.617753	-1.00459
IKZF3	-1.04186	-1.15502	-1.6182	-2.44723
LSM11	-1.05536	-1.58659	-0.759277	-1.60918
C3orf33	-1.07504	-1.71114	-1.30228	-1.92174
IL27RA	-1.15847	-1.38372	-1.32501	-1.98435
S1PR2 : CTD-2369P2.2	-1.47829	-1.86874	-1.15435	-1.69697
C10orf2	-1.48908	-1.54095	-0.708631	-1.04483
NFYA	0.203076	0.426116	0.538112	0.886116
NCS1	-0.307255	-0.486048	-0.713167	-1.29488
SH2D4A	-0.964884	-1.32743	-0.639157	-0.918966
SLC6A6P1	-2.24777	-2.9519	-0.900847	-2.60353
gene symbols	JQ1 IC50 4h	JQ1 IC90 4h	JQ1 IC50 24h	JQ1 IC90 24h
TST	0.632491	0.76076	0.811632	1.1558
JUN	0.619614	0.961196	0.868035	1.45232
PTMS	0.382455	0.37373	0.811444	1.12256
APLP2	0.232937	0.324831	0.549787	0.679901
OGDH	0.222537	0.309571	0.824298	0.837393
DDX39A	-0.128864	-0.129355	-0.872544	-1.10445
MRPS15	-0.151265	-0.110491	-0.62449	-1.05668
MRPL4	-0.16762	-0.335429	-0.554573	-0.8534
CLPP	-0.28038	-0.141494	-0.686722	-1.15319
SLC44A2	-0.377001	-0.491478	-0.722368	-1.41579
DKC1 : SNORA56 : MIR664B	-0.392902	-0.388996	-0.525128	-0.858312
TSR1	-0.463389	-0.507651	-0.589619	-0.940482
GEMIN4	-0.480599	-0.759261	-0.503325	-0.869207
FAM57A	-0.494443	-0.556174	-0.642114	-1.10729
TMEM109	-0.504893	-0.443762	-0.561219	-1.10821
ALDH1B1	-0.570064	-0.50517	-0.890687	-1.7612
CCDC86	-0.778136	-0.939373	-0.84526	-1.3772
